# Supplementary material for: Resistant starch, microbiome, and precision modulation
Source: Gut Microbes. 2021 Jul 18;13(1):1926842. doi: 10.1080/19490976.2021.1926842 (PMC8288039; doi:10.1080/19490976.2021.1926842)
Supplement: Supplemental Material [file KGMI_A_1926842_SM8486.zip]

Archive with 3 entries (2 files):
- Supplementary information/
- Supplementary information/Dobranowski_Supplementals.xlsx
- Supplementary information/Supplemental Tables caption.docx
