# Supplementary material for: Resistant starch, microbiome, and precision modulation
Source: Gut Microbes. 2021 Jul 18;13(1):1926842. doi: 10.1080/19490976.2021.1926842 (PMC8288039; doi:10.1080/19490976.2021.1926842)
Supplement: Supplemental Material [file KGMI_A_1926842_SM8486.zip › Supplementary information/Dobranowski_Supplementals.xlsx]

## Sheet: Supplemental Table 1
Clinical Trials																		~ indicates non-significant
Lead Author, Year	#	Title	URL	Methods														Taxonomic Results			Notes
				Intervention	Population	Country	Treatment n	Control n	Dose	Duration	Source	Sequencing	Platform	Bioinformatic	Database	Statistics	RS	Increased	Decreased	Buytyrate
Abell, 2008	1	Phylotypes related to Ruminococcus bromii are abundant in the large bowel of humans and increase in response to a diet high in resistant starch	https://academic.oup.com/femsec/article/66/3/505/579080	Randomized cross-over dietary intervention	Age 25-66	Australia	46	Cross-over	22g	4 weeks	Stool	DGGE + qPCR					Hi-Maize plus NSP diet	R. bromii			Only did PCR on R. bromii
																		E. rectale (some n's)
																		F. prausnitzii (some n's)
																		B. thetaiotaomicron (some n's)
																		~B. fibrisolvens
Alfa, 2018	2	A randomized trial to determine the impact of a digestion resistant starch composition on the gut microbiome in older and mid-age adults	https://www.sciencedirect.com/science/article/pii/S0261561417301164	Prospective, randomized, double-blind, placebo-controlled study	Age 70+	Manitoba, Canada	22	20	30g	12 weeks	Stool	V4	MiSeq	mothur 1.34.0	SILVA	DESeq2	MSPrebiotic	Bifidobacterium		Significant increase
																		Prevotella
																		Alistipes
																		Desulfovibrio
																		Mogibacterium
																		Sporobacter
					Age 30-50	Manitoba, Canada	21	21	30g	12 weeks	Stool	V4	MiSeq	mothur	SILVA	DESeq2	MSPrebiotic	Bifidobacterium	Coprobacillus	No change
																		Olsenella	Lactobacillus
																		~R. bromii	~R. obeum
																			~R. torques
Baxter, 2019	3	Dynamics of human gut microbiota and SCFA in response to dietary interventions with three fermentable fibers	https://www.ncbi.nlm.nih.gov/pmc/articles/PMC6355990/	Replicated intervention	Age 17-29; median 19	Michigan, USA	43 per RS	39	28-34g PS	4-7 days	Stool	V4	MiSeq	mothur	RDP	Wilcoxon+FDR	Bob's Red Mill	B. faecale/adolescentis	R. inulinivorans	Significant increase	R. bromii is + associated with E. rectale
									20-24g HACS									Ruminococcaceae spp.			R. faecis is - associated with B. longum/breve
																		Clostridium chartatabidum			R. inulinivorans is - associated with B. cate/pseu/kash
																		R. bromii (some n's)			E. hallii is + associated with B. longum/breve
																		Clostridium leptum (some n's)			A. hadrus is + associated with B.bifidum
																	Hi-Maize 260	R. bromii		No change	A. hadrus is + associated with B. faecalis/adolescentis
																					A. hadrus is + associated with B. bifidum
Bouhnik, 2004	4	The capacity of nondigestible carbohydrates to stimulate fecal bifidobacteria in healthy humans: a double-blind, randomized, placebo-controlled, parallel-group, dose-response relation study	https://academic.oup.com/ajcn/article/80/6/1658/4690500	Randomized, double-blinded, placebo-controlled dose-response trial	Age 18-54 (mean 30)		8	8	2.5-10g	1 week	Stool	CFU					Actistar 11700 RM	Bifidobacteria*			Significant with 5g/d and 7.5g/d, but not 2.5g/d or 10g/d
Deehan, 2020	5	Precision Microbiome Modulation with Discrete Dietary Fiber Structures Directs Short-Chain Fatty Acid Production	https://www.ncbi.nlm.nih.gov/pubmed/32004499	RCT; dose-escalation	Mean age 28.4+/-8.1	Alberta, Canada	10 per RS	10	10g	1 week each	Stool	V5-V6	MiSeq	In-house	Silva	ANOVA	Versafibe 2470	E. rectale (35g)	Ruminococcus callidus (20g)
									20g									Oscillibacter (35g)	Agathobaculum butyriciproducens (10-50g)
									35g									Anaeromassilibacillus (35-50g)	Aldercreutzia equolifaciens (35-50g)
									50g								Versafibe 1490
																	Versafibe 3490	Porphyromonadaceae (20-50g)	Ruminococcus spp. (20-50g)
																		Parabacteroides (10-50g)	E. hallii (10-35g)
																		P. distasonis (10-50g)	Clostridium viride (10-50g)
																		F. prausnitzii (10g)
																		Eisenbergiella spp. (35-50g)
																		Acetobacterium wieringae (10g)
																		Alistipes obesi (10g)
Flowers, 2019	6	Effects of Atypical Antipsychotic Treatment and Resistant Starch Supplementation on Gut Microbiome Composition in a Cohort of Patients with Bipolar Disorder or Schizophrenia.	https://www.ncbi.nlm.nih.gov/pubmed/30620405	Cross-sectional cohort study	Mean Age 52; Schizophrenic	Michigan, USA	19	Cross-over	24g	4 days	Stool	V4	MiSeq	mothur	SILVA	LEfSe	Bob's Red Mill	Actinobacteria	Bacteroides
									48g	10 days						Wilcoxon		B. faecale/adolescentis	Parabacteroides
																		R. bromii (some n's)
Laffin, 2019	7	Amylose resistant starch (HAM‐RS2) supplementation increases the proportion of Faecalibacterium bacteria in end‐stage renal disease patients: Microbial analysis from a randomized placebo‐controlled trial	https://onlinelibrary.wiley.com/doi/abs/10.1111/hdi.12753	Double-blind, parallel, randomized, placebo-controlled trial	Mean 53.8 (T); 57.9 (c); End-stage renal disease	Iran	9	11	20g	Month 1	Stool	V3-V4	MiSeq	QIIME	RDP	Wilcoxon	Ingredion HACS	F. prausnitzii			Only compared 5 bacteria
									25g	Month 2							Not explicitly HM260, but a previous study says the HAM-RS2 contained 60% RS, consistent with Ingredion's claim, compared to 75% for Hylon VII. Other Hi-Maize are no longer available
Maier, 2017	8	Impact of Dietary Resistant Starch on the Human Gut Microbiome, Metaproteome, and Metabolome	https://www.ncbi.nlm.nih.gov/pmc/articles/PMC5646248/	Randomized cross-over dietary intervention	Age >20; Insulin resistant	USA	16 (High carbohydrate branch)	Cross-over	66g HRS; 4g LRS	2 weeks each + 2 week washout between	Stool	V4-V6	HiSeq	QIIME	RDP	DESeq2	Hi-Maize 260 (High/Low)	Firmicutes	Bacteroidetes		Bacteroidaceae, Ruminococcaceae, Lachnospiraceae, Prevotellaceae accounted for most proteins identified
							23 (Low carbohydrate branch)		48g HRS; 3g LRS									F. prausnitzii	Bacteroides		Eubacteriaceae; low 16S abundance, but high number of proteins
																		Roseburia faecis	Lachnospiraceae
																		Ruminococcus
																		Prevotellaceae
																		Akkermansia
																		E. rectale
Martinez, 2010	9	Resistant Starches Types 2 and 4 Have Differential Effects on the Composition of the Fecal Microbiota in Human Subjects	https://journals.plos.org/plosone/article?id=10.1371/journal.pone.0015046	Double-blind cross-over dietary intervention	Age 23-38	Nebraska, USA	10	Cross-over	33.2g (RS2); 30.5g (RS4)	3 weeks interspersed with 2 week washouts	Stool	V1-V3	Roche 454	In-House	Not stated	ANOVA	Hi-Maize 260	R. bromii
																		E. rectale	Dorea
																	Fibersym	P. distasonis	Firmicutes
																		Bacteroidetes	Ruminococcaceae
																		B. adolescentis	F. prausnitzii
																		C. clostridioforme	D. formicigenerans
																		Clostridiales spp.	Dorea
																		Porphyromonadaceae	Erysipelotrichaceae
																		Bifidobacteriaceae	Firmicutes
																		Actinobacteria
Ordiz, 2015	10	The effect of dietary resistant starch type 2 on the microbiota and markers of gut inflammation in rural Malawi children	https://www.ncbi.nlm.nih.gov/pmc/articles/PMC4558878/	Cross-over	Age 3-5	Mawali	18	Cross-over	8.5g	4 weeks	Stool	V1-V3 + V3-V5	Roche FLX	mothur	RDP	LEfSe	Hylon VII	Catenibacterium	Lachnospiraceae_incertae_sedis	Non-significant increase
																Uncontrolled-FDR		Lactobacillus	Roseburia
																			Lachnospiraceae spp.
																			Blautia
																			Bacteroides
																			Clostridium_XIVa
																			Coprococcus
																			Butyricicoccus
																			Clostridium_IV
																			Clostridium_XVIII
Salonen, 2014	11	Impact of diet and individual variation on intestinal microbiota composition and fermentation products in obese men	https://www-nature-com.proxy.bib.uottawa.ca/articles/ismej201463	Randomized cross-over dietary intervention	Age 27-73 (Mean 53), males	Britain	13	Cross-over	25g	3 weeks each	Stool	V1 + V6	HITChip microarray			Linear mixed models	Novelose 330 (Described in Walker, 2011)	Collinsella	Papillibacter cinnamivorans	Significant decrease
																		Lactobacillus gasseri	Anaerostipes caccae
																		Alistipes	Bryantella formatexigens
																		Bacteroides splachnicus	Clostridium sphenoides
																		Clostridium cellulosi	E. hallii
																		Clostridium leptum	E. ventriosum
																		Clostridium orbiscindens	Lachnospira pectinoschiza
																		Clostridium guillermondii	Catenibacterium mitsuokai
																		R. bromii	Aeromonas
																		Sporobacter terminitidis	Moraxellaceae
																		Anaerovorax odorimutans
																		Clostridiales spp.
Upadhyaya, 2016	12	Impact of dietary resistant starch type 4 on human gut microbiota and immunometabolic functions	https://www-nature-com.proxy.bib.uottawa.ca/articles/srep28797	Placebo-controlled, double-blinded crossover dietary intervention	Age 18+; Hutterite	South Dakota, USA	19	Cross-over	Ad libitum	12 weeks + 2 week washout	Stool	V4	MiSeq	Not stated	Greengenes	General linear mixed models + FDR (q < 0.05)	Fibersym	Bacteroides acidifaciens	Enterococcus casseliflavus	Significant increase	Species are denoted, but most are less than 100% identical
																		Bacteroides ovatus	Streptococcus cristatus
																		Bacteroides xylanisolvens
																		Blautia glucerasea
																		Christensenella minuta
																		Eubacterium oxidoreducens
																		Oscillospira spp.
																		P. distasonis
																		Ruminococcus lactaris
																		Bacteroides eggerthii
																		B. adolescentis
Venkarataman, 2016	13	Variable responses of human microbiomes to dietary supplementation with resistant starch	https://microbiomejournal.biomedcentral.com/articles/10.1186/s40168-016-0178-x	Cross-over	Age 19-20	Michigan, USA	20	Baseline	48g	7 days	Stool	V4	MiSeq	mothur	Not stated	LEfSe/RF	Bob's Red Mill Potato Starch	Actinobacteria	Firmicutes	Significant increase (across study population)	RF regression -- weak relationship to E. rectale, but not in RS group
										3 day acclimitization						k-means followed by t-test		B. adolescentis (some n's)			Ruminiclostridium [Eubacterium] siraeum increased (non-significantly) in an individual lacking B. adolescentis and R. bromii
																		R. bromii (other n's)			The sum of B. adolescentis and R. bromii were statistically the same across tiered groups, but not present in everyone (Fig 4)
																		E. rectale (some n's)			E. rectale distinguishes high responders from enhanced and low responders
Vital, 2018	14	Metagenomic insights into the degradation of resistant starch by the human gut microbiota	https://aem.asm.org/content/84/23/e01562-18	Randomized cross-over dietary intervention	Not stated	Oakland, USA	12	Cross-over	48g HRS; 3g LRS	2 weeks + 2 week washout	Stool	WGS	HiSeq 2000	WGS		Wilcoxon+FDR	Hi-Maize 260 (According to Maier, 2017)	Firmicutes	Bacteroidetes
Walker, 2011	15	Dominant and diet-responsive groups of bacteria within the human colonic microbiota	https://www.ncbi.nlm.nih.gov/pubmed/20686513	Cross-over dietary intervention	Age 27-73 (mean 54); men; metabolic syndrome	Scotland	14	Cross-over	25g	3 weeks each	Stool	V2-V5 (Cloned libraries)	Applied Biosystems 3730	mothur	RDP	ANOVA	Novelose 330 (According to Venkataraman in-text)	E. rectale
																		R. bromii
												qPCR						E. rectale/Roseburia
																		R. bromii/flavefaciens/albus
																		Oscilibacter
Zhang, 2019	16	Metabolic phenotypes and the gut microbiota in response to dietary resistant starch type 2 in normal-weight subjects: a randomized crossover trial	https://www.nature.com/articles/s41598-018-38216-9	Randomized, double-blinded, crossover clinical trial	Age 18-55	China	19	Cross-over	40g	4 weeks	Stool	V3	Roche FLX	QIIME	Silva	Wilcoxon	Ingredion HACS (unspecified)	Ruminococcaceae spp.	Ruminoclostridium spp.	No change
																			Paraprevotella
																			Holdemanella
																			Lachnospiraceae spp.
																			Dorea
																			Erysipelotrichaceae spp.
																			Lachnoclostridium
																			Coprococcus
																			Anaerostipes
																			Eubacterium eligens
																			Blautia
																			Phascolarctobacterium
																			Bacteroides
																			Ruminococcaceae spp.

## Sheet: Supplemental Table 2
Species	Degrader	Utilizes	Grows	Binds	Starch Studied	Notes	Reference
R. bromii	L2-63	+			Several, RS		Ze, X.; Duncan, S. H.; Louis, P.; Flint, H. J. Ruminococcus Bromii Is a Keystone Species for the Degradation of Resistant Starch in the Human Colon. ISME J. 2012, 6 (8), 1535–1543. https://doi.org/10.1038/ismej.2012.4
	L2-63		+		Several RS		Deehan, E. C.; Yang, C.; Perez-Muñoz, M. E.; Nguyen, N. K.; Cheng, C. C.; Triador, L.; Zhang, Z.; Bakal, J. A.; Walter, J. Precision Microbiome Modulation with Discrete Dietary Fiber Structures Directs Short-Chain Fatty Acid Production. Cell Host Microbe 2020, 27 (3), 389-404.e6. https://doi.org/10.1016/j.chom.2020.01.006.
	L2-63		+		Several RS		Mukhopadhya, I.; Moraïs, S.; Laverde-Gomez, J.; Sheridan, P. O.; Walker, A. W.; Kelly, W.; Klieve, A. V.; Ouwerkerk, D.; Duncan, S. H.; Louis, P.; Koropatkin, N.; Cockburn, D.; Kibler, R.; Cooper, P. J.; Sandoval, C.; Crost, E.; Juge, N.; Bayer, E. A.; Flint, H. J. Sporulation Capability and Amylosome Conservation among Diverse Human Colonic and Rumen Isolates of the Keystone Starch-Degrader Rumi…
	L2-63		+		Novelose 330		Crost, E. H.; Le Gall, G.; Laverde-Gomez, J. A.; Mukhopadhya, I.; Flint, H. J.; Juge, N. Mechanistic Insights Into the Cross-Feeding of Ruminococcus Gnavus and Ruminococcus Bromii on Host and Dietary Carbohydrates. Front. Microbiol. 2018, 9. https://doi.org/10.3389/fmicb.2018.02558.
	L2-36		+		Several RS		Mukhopadhya, I.; Moraïs, S.; Laverde-Gomez, J.; Sheridan, P. O.; Walker, A. W.; Kelly, W.; Klieve, A. V.; Ouwerkerk, D.; Duncan, S. H.; Louis, P.; Koropatkin, N.; Cockburn, D.; Kibler, R.; Cooper, P. J.; Sandoval, C.; Crost, E.; Juge, N.; Bayer, E. A.; Flint, H. J. Sporulation Capability and Amylosome Conservation among Diverse Human Colonic and Rumen Isolates of the Keystone Starch-Degrader Rumi…
	5AMG		+		Several RS		Mukhopadhya, I.; Moraïs, S.; Laverde-Gomez, J.; Sheridan, P. O.; Walker, A. W.; Kelly, W.; Klieve, A. V.; Ouwerkerk, D.; Duncan, S. H.; Louis, P.; Koropatkin, N.; Cockburn, D.; Kibler, R.; Cooper, P. J.; Sandoval, C.; Crost, E.; Juge, N.; Bayer, E. A.; Flint, H. J. Sporulation Capability and Amylosome Conservation among Diverse Human Colonic and Rumen Isolates of the Keystone Starch-Degrader Rumi…
	YE282		+		Several RS		Mukhopadhya, I.; Moraïs, S.; Laverde-Gomez, J.; Sheridan, P. O.; Walker, A. W.; Kelly, W.; Klieve, A. V.; Ouwerkerk, D.; Duncan, S. H.; Louis, P.; Koropatkin, N.; Cockburn, D.; Kibler, R.; Cooper, P. J.; Sandoval, C.; Crost, E.; Juge, N.; Bayer, E. A.; Flint, H. J. Sporulation Capability and Amylosome Conservation among Diverse Human Colonic and Rumen Isolates of the Keystone Starch-Degrader Rumi…
	ATCC 27255		+		Several RS		Mukhopadhya, I.; Moraïs, S.; Laverde-Gomez, J.; Sheridan, P. O.; Walker, A. W.; Kelly, W.; Klieve, A. V.; Ouwerkerk, D.; Duncan, S. H.; Louis, P.; Koropatkin, N.; Cockburn, D.; Kibler, R.; Cooper, P. J.; Sandoval, C.; Crost, E.; Juge, N.; Bayer, E. A.; Flint, H. J. Sporulation Capability and Amylosome Conservation among Diverse Human Colonic and Rumen Isolates of the Keystone Starch-Degrader Rumi…
B. adolescentis	P2P3	+			Several RS		Jung, D.-H.; Kim, G.-Y.; Kim, I.-Y.; Seo, D.-H.; Nam, Y.-D.; Kang, H.; Park, Y. S. and C.-S. Bifidobacterium Adolescentis P2P3, a Human Gut Bacterium Having Strong Non-Gelatinized Resistant Starch-Degrading Activity. 2019, 29 (12), 1904–1915. https://doi.org/10.4014/jmb.1909.09010.
	22L		+		Unspecified starch		Duranti, S.; Turroni, F.; Lugli, G. A.; Milani, C.; Viappiani, A.; Mangifesta, M.; Gioiosa, L.; Palanza, P.; van Sinderen, D.; Ventura, M. Genomic Characterization and Transcriptional Studies of the Starch-Utilizing Strain Bifidobacterium Adolescentis 22L. Appl. Environ. Microbiol. 2014, 80 (19), 6080–6090.
	L2-32		+		Potato		Belenguer, A.; Duncan, S. H.; Calder, A. G.; Holtrop, G.; Louis, P.; Lobley, G. E.; Flint, H. J. Two Routes of Metabolic Cross-Feeding between Bifidobacterium Adolescentis and Butyrate-Producing Anaerobes from the Human Gut. Appl. Environ. Microbiol. 2006, 72 (5), 3593–3599. https://doi.org/10.1128/AEM.72.5.3593-3599.2006.
	L2-32	+			Soluble potato		Rios-Covian, D.; Gueimonde, M.; Duncan, S. H.; Flint, H. J.; de los Reyes-Gavilan, C. G. Enhanced Butyrate Formation by Cross-Feeding between Faecalibacterium Prausnitzii and Bifidobacterium Adolescentis. FEMS Microbiol. Lett. 2015, 362 (21). https://doi.org/10.1093/femsle/fnv176.
	L2-32	+			Several, RS		Ze, X.; Duncan, S. H.; Louis, P.; Flint, H. J. Ruminococcus Bromii Is a Keystone Species for the Degradation of Resistant Starch in the Human Colon. ISME J. 2012, 6 (8), 1535–1543. https://doi.org/10.1038/ismej.2012.4
	L2-32	+			Several RS		Jung, D.-H.; Kim, G.-Y.; Kim, I.-Y.; Seo, D.-H.; Nam, Y.-D.; Kang, H.; Park, Y. S. and C.-S. Bifidobacterium Adolescentis P2P3, a Human Gut Bacterium Having Strong Non-Gelatinized Resistant Starch-Degrading Activity. 2019, 29 (12), 1904–1915. https://doi.org/10.4014/jmb.1909.09010.
	DSM 24849	+			Several RS		Jung, D.-H.; Kim, G.-Y.; Kim, I.-Y.; Seo, D.-H.; Nam, Y.-D.; Kang, H.; Park, Y. S. and C.-S. Bifidobacterium Adolescentis P2P3, a Human Gut Bacterium Having Strong Non-Gelatinized Resistant Starch-Degrading Activity. 2019, 29 (12), 1904–1915. https://doi.org/10.4014/jmb.1909.09010.
	VTT E-001561			+	Hylon VII		Crittenden, R.; Laitila, A.; Forssell, P.; Mättö, J.; Saarela, M.; Mattila-Sandholm, T.; Myllärinen, P. Adhesion of Bifidobacteria to Granular Starch and Its Implications in Probiotic Technologies. Appl. Environ. Microbiol. 2001, 67 (8), 3469–3475. https://doi.org/10.1128/AEM.67.8.3469-3475.2001.
	CSCC 5305			+	Hylon VII		Crittenden, R.; Laitila, A.; Forssell, P.; Mättö, J.; Saarela, M.; Mattila-Sandholm, T.; Myllärinen, P. Adhesion of Bifidobacteria to Granular Starch and Its Implications in Probiotic Technologies. Appl. Environ. Microbiol. 2001, 67 (8), 3469–3475. https://doi.org/10.1128/AEM.67.8.3469-3475.2001.
	IVS-1		+		Several RS		Deehan, E. C.; Yang, C.; Perez-Muñoz, M. E.; Nguyen, N. K.; Cheng, C. C.; Triador, L.; Zhang, Z.; Bakal, J. A.; Walter, J. Precision Microbiome Modulation with Discrete Dietary Fiber Structures Directs Short-Chain Fatty Acid Production. Cell Host Microbe 2020, 27 (3), 389-404.e6. https://doi.org/10.1016/j.chom.2020.01.006.
	CIP 64.60	+			Potato		Ryan, S. M.; Fitzgerald, G. F.; van Sinderen, D. Screening for and Identification of Starch-, Amylopectin-, and Pullulan-Degrading Activities in Bifidobacterial Strains. Appl. Environ. Microbiol. 2006, 72 (8), 5289–5296. https://doi.org/10.1128/AEM.00257-06.
	CIP 64.61	+			Potato		Ryan, S. M.; Fitzgerald, G. F.; van Sinderen, D. Screening for and Identification of Starch-, Amylopectin-, and Pullulan-Degrading Activities in Bifidobacterial Strains. Appl. Environ. Microbiol. 2006, 72 (8), 5289–5296. https://doi.org/10.1128/AEM.00257-06.
	703B		-		Unspecified starch		Duranti, S.; Turroni, F.; Lugli, G. A.; Milani, C.; Viappiani, A.; Mangifesta, M.; Gioiosa, L.; Palanza, P.; van Sinderen, D.; Ventura, M. Genomic Characterization and Transcriptional Studies of the Starch-Utilizing Strain Bifidobacterium Adolescentis 22L. Appl. Environ. Microbiol. 2014, 80 (19), 6080–6090.
	DSM 20083		-		Potato		Belenguer, A.; Duncan, S. H.; Calder, A. G.; Holtrop, G.; Louis, P.; Lobley, G. E.; Flint, H. J. Two Routes of Metabolic Cross-Feeding between Bifidobacterium Adolescentis and Butyrate-Producing Anaerobes from the Human Gut. Appl. Environ. Microbiol. 2006, 72 (5), 3593–3599. https://doi.org/10.1128/AEM.72.5.3593-3599.2006.
	DSM 20086		-		Potato		Belenguer, A.; Duncan, S. H.; Calder, A. G.; Holtrop, G.; Louis, P.; Lobley, G. E.; Flint, H. J. Two Routes of Metabolic Cross-Feeding between Bifidobacterium Adolescentis and Butyrate-Producing Anaerobes from the Human Gut. Appl. Environ. Microbiol. 2006, 72 (5), 3593–3599. https://doi.org/10.1128/AEM.72.5.3593-3599.2006.
	DSM 20086			-	Hylon VII		Crittenden, R.; Laitila, A.; Forssell, P.; Mättö, J.; Saarela, M.; Mattila-Sandholm, T.; Myllärinen, P. Adhesion of Bifidobacteria to Granular Starch and Its Implications in Probiotic Technologies. Appl. Environ. Microbiol. 2001, 67 (8), 3469–3475. https://doi.org/10.1128/AEM.67.8.3469-3475.2001.
	NCFB 2229	-			Potato		Ryan, S. M.; Fitzgerald, G. F.; van Sinderen, D. Screening for and Identification of Starch-, Amylopectin-, and Pullulan-Degrading Activities in Bifidobacterial Strains. Appl. Environ. Microbiol. 2006, 72 (8), 5289–5296. https://doi.org/10.1128/AEM.00257-06.
B. choerinum	FMB-1	+			Several RS	HM 958 and VF 1490, but not HM 260, NV 330, or VF 2470	Jung, D.-H.; Kim, G.-Y.; Kim, I.-Y.; Seo, D.-H.; Nam, Y.-D.; Kang, H.; Park, Y. S. and C.-S. Bifidobacterium Adolescentis P2P3, a Human Gut Bacterium Having Strong Non-Gelatinized Resistant Starch-Degrading Activity. 2019, 29 (12), 1904–1915. https://doi.org/10.4014/jmb.1909.09010.
B. pseudocatenulatum	M115		+		Novelose 330		Baruzzi, F.; de Candia, S.; Quintieri, L.; Caputo, L.; De Leo, F. Development of a Synbiotic Beverage Enriched with Bifidobacteria Strains and Fortified with Whey Proteins. Front. Microbiol. 2017, 8. https://doi.org/10.3389/fmicb.2017.00640.
	NCIMB 8811	-			Potato		Ryan, S. M.; Fitzgerald, G. F.; van Sinderen, D. Screening for and Identification of Starch-, Amylopectin-, and Pullulan-Degrading Activities in Bifidobacterial Strains. Appl. Environ. Microbiol. 2006, 72 (8), 5289–5296. https://doi.org/10.1128/AEM.00257-06.
	DSM 20438		+		Potato		Belenguer, A.; Duncan, S. H.; Calder, A. G.; Holtrop, G.; Louis, P.; Lobley, G. E.; Flint, H. J. Two Routes of Metabolic Cross-Feeding between Bifidobacterium Adolescentis and Butyrate-Producing Anaerobes from the Human Gut. Appl. Environ. Microbiol. 2006, 72 (5), 3593–3599. https://doi.org/10.1128/AEM.72.5.3593-3599.2006.
	IPLA 20026	-			Soluble potato		Rios-Covian, D.; Gueimonde, M.; Duncan, S. H.; Flint, H. J.; de los Reyes-Gavilan, C. G. Enhanced Butyrate Formation by Cross-Feeding between Faecalibacterium Prausnitzii and Bifidobacterium Adolescentis. FEMS Microbiol. Lett. 2015, 362 (21). https://doi.org/10.1093/femsle/fnv176.
E. rectale	A1-86	+			Several, RS		Ze, X.; Duncan, S. H.; Louis, P.; Flint, H. J. Ruminococcus Bromii Is a Keystone Species for the Degradation of Resistant Starch in the Human Colon. ISME J. 2012, 6 (8), 1535–1543. https://doi.org/10.1038/ismej.2012.4
	DSM 17629		+		Several RS		Deehan, E. C.; Yang, C.; Perez-Muñoz, M. E.; Nguyen, N. K.; Cheng, C. C.; Triador, L.; Zhang, Z.; Bakal, J. A.; Walter, J. Precision Microbiome Modulation with Discrete Dietary Fiber Structures Directs Short-Chain Fatty Acid Production. Cell Host Microbe 2020, 27 (3), 389-404.e6. https://doi.org/10.1016/j.chom.2020.01.006.
	DSM 17629		+		Several, Hylon VII		Cockburn, D. W.; Orlovsky, N. I.; Foley, M. H.; Kwiatkowski, K. J.; Bahr, C. M.; Maynard, M.; Demeler, B.; Koropatkin, N. M. Molecular Details of a Starch Utilization Pathway in the Human Gut Symbiont Eubacterium Rectale. Mol. Microbiol. 2015, 95 (2), 209–230. https://doi.org/10.1111/mmi.12859.
R. inulinovorans	A2-194		+		Amylose/amylopectin		O. Sheridan, P.; Martin, J. C.; Lawley, T. D.; Browne, H. P.; Harris, H. M. B.; Bernalier-Donadille, A.; Duncan, S. H.; O’Toole, P. W.; P. Scott, K.; J. Flint, H. Polysaccharide Utilization Loci and Nutritional Specialization in a Dominant Group of Butyrate-Producing Human Colonic Firmicutes. Microb. Genomics 2016, 2 (2). https://doi.org/10.1099/mgen.0.000043.
	A2-194	+			Amylopectin corn		Ramsay, A. G.; Scott, K. P.; Martin, J. C.; Rincon, M. T.; Flint, H. J. Cell-Associated Alpha-Amylases of Butyrate-Producing Firmicute Bacteria from the Human Colon. Microbiol. Read. Engl. 2006, 152 (Pt 11), 3281–3290. https://doi.org/10.1099/mic.0.29233-0.
R. intestinalis	L-952	+			Amylopectin corn		Ramsay, A. G.; Scott, K. P.; Martin, J. C.; Rincon, M. T.; Flint, H. J. Cell-Associated Alpha-Amylases of Butyrate-Producing Firmicute Bacteria from the Human Colon. Microbiol. Read. Engl. 2006, 152 (Pt 11), 3281–3290. https://doi.org/10.1099/mic.0.29233-0.
	L1-82		+		Amylose/amylopectin		O. Sheridan, P.; Martin, J. C.; Lawley, T. D.; Browne, H. P.; Harris, H. M. B.; Bernalier-Donadille, A.; Duncan, S. H.; O’Toole, P. W.; P. Scott, K.; J. Flint, H. Polysaccharide Utilization Loci and Nutritional Specialization in a Dominant Group of Butyrate-Producing Human Colonic Firmicutes. Microb. Genomics 2016, 2 (2). https://doi.org/10.1099/mgen.0.000043.
R. hominis	A2-183		-		Amylose/amylopectin		O. Sheridan, P.; Martin, J. C.; Lawley, T. D.; Browne, H. P.; Harris, H. M. B.; Bernalier-Donadille, A.; Duncan, S. H.; O’Toole, P. W.; P. Scott, K.; J. Flint, H. Polysaccharide Utilization Loci and Nutritional Specialization in a Dominant Group of Butyrate-Producing Human Colonic Firmicutes. Microb. Genomics 2016, 2 (2). https://doi.org/10.1099/mgen.0.000043.
B. fibrisolvens	16/4	+			Amylopectin corn		Ramsay, A. G.; Scott, K. P.; Martin, J. C.; Rincon, M. T.; Flint, H. J. Cell-Associated Alpha-Amylases of Butyrate-Producing Firmicute Bacteria from the Human Colon. Microbiol. Read. Engl. 2006, 152 (Pt 11), 3281–3290. https://doi.org/10.1099/mic.0.29233-0.
P. distasonis	ATCC 8503		o		Several RS		Deehan, E. C.; Yang, C.; Perez-Muñoz, M. E.; Nguyen, N. K.; Cheng, C. C.; Triador, L.; Zhang, Z.; Bakal, J. A.; Walter, J. Precision Microbiome Modulation with Discrete Dietary Fiber Structures Directs Short-Chain Fatty Acid Production. Cell Host Microbe 2020, 27 (3), 389-404.e6. https://doi.org/10.1016/j.chom.2020.01.006.
B. thetaiotaomicron	VPI-5482	+			Several, RS		Ze, X.; Duncan, S. H.; Louis, P.; Flint, H. J. Ruminococcus Bromii Is a Keystone Species for the Degradation of Resistant Starch in the Human Colon. ISME J. 2012, 6 (8), 1535–1543. https://doi.org/10.1038/ismej.2012.4
	5482	+			Amylopectin corn		Ramsay, A. G.; Scott, K. P.; Martin, J. C.; Rincon, M. T.; Flint, H. J. Cell-Associated Alpha-Amylases of Butyrate-Producing Firmicute Bacteria from the Human Colon. Microbiol. Read. Engl. 2006, 152 (Pt 11), 3281–3290. https://doi.org/10.1099/mic.0.29233-0.
B. longum	JCM 7050	+			Potato		Ryan, S. M.; Fitzgerald, G. F.; van Sinderen, D. Screening for and Identification of Starch-, Amylopectin-, and Pullulan-Degrading Activities in Bifidobacterial Strains. Appl. Environ. Microbiol. 2006, 72 (8), 5289–5296. https://doi.org/10.1128/AEM.00257-06.
	CIP 64.63	+			Potato		Ryan, S. M.; Fitzgerald, G. F.; van Sinderen, D. Screening for and Identification of Starch-, Amylopectin-, and Pullulan-Degrading Activities in Bifidobacterial Strains. Appl. Environ. Microbiol. 2006, 72 (8), 5289–5296. https://doi.org/10.1128/AEM.00257-06.
	JCM 7052	-			Potato		Ryan, S. M.; Fitzgerald, G. F.; van Sinderen, D. Screening for and Identification of Starch-, Amylopectin-, and Pullulan-Degrading Activities in Bifidobacterial Strains. Appl. Environ. Microbiol. 2006, 72 (8), 5289–5296. https://doi.org/10.1128/AEM.00257-06.
	JCM 7053	-			Potato		Ryan, S. M.; Fitzgerald, G. F.; van Sinderen, D. Screening for and Identification of Starch-, Amylopectin-, and Pullulan-Degrading Activities in Bifidobacterial Strains. Appl. Environ. Microbiol. 2006, 72 (8), 5289–5296. https://doi.org/10.1128/AEM.00257-06.
	JCM 7055	-			Potato		Ryan, S. M.; Fitzgerald, G. F.; van Sinderen, D. Screening for and Identification of Starch-, Amylopectin-, and Pullulan-Degrading Activities in Bifidobacterial Strains. Appl. Environ. Microbiol. 2006, 72 (8), 5289–5296. https://doi.org/10.1128/AEM.00257-06.
	JCM 7056	-			Potato		Ryan, S. M.; Fitzgerald, G. F.; van Sinderen, D. Screening for and Identification of Starch-, Amylopectin-, and Pullulan-Degrading Activities in Bifidobacterial Strains. Appl. Environ. Microbiol. 2006, 72 (8), 5289–5296. https://doi.org/10.1128/AEM.00257-06.
	CCUG 15137	-			Potato		Ryan, S. M.; Fitzgerald, G. F.; van Sinderen, D. Screening for and Identification of Starch-, Amylopectin-, and Pullulan-Degrading Activities in Bifidobacterial Strains. Appl. Environ. Microbiol. 2006, 72 (8), 5289–5296. https://doi.org/10.1128/AEM.00257-06.
	CCUG 30698	-			Potato		Ryan, S. M.; Fitzgerald, G. F.; van Sinderen, D. Screening for and Identification of Starch-, Amylopectin-, and Pullulan-Degrading Activities in Bifidobacterial Strains. Appl. Environ. Microbiol. 2006, 72 (8), 5289–5296. https://doi.org/10.1128/AEM.00257-06.
	IPLA 20027	-			Soluble potato		Rios-Covian, D.; Gueimonde, M.; Duncan, S. H.; Flint, H. J.; de los Reyes-Gavilan, C. G. Enhanced Butyrate Formation by Cross-Feeding between Faecalibacterium Prausnitzii and Bifidobacterium Adolescentis. FEMS Microbiol. Lett. 2015, 362 (21). https://doi.org/10.1093/femsle/fnv176.
B. longum subsp. longum	BBMN68		-		Not specified		Liu, S., Ren, F., Zhao, L., Jiang, L., Hao, Y., Jin, J., Zhang, M., Guo, H., Lei, X., Sun, E., Liu, H. Starch and starch hydrolysates are favorable carbon sources for Bifidobacteria in the human gut. BMC Microbiol. 2015, 15 (54). https://doi.org/10.1186/s12866-015-0362-3
	NCIMB 8809		-		Potato		Belenguer, A.; Duncan, S. H.; Calder, A. G.; Holtrop, G.; Louis, P.; Lobley, G. E.; Flint, H. J. Two Routes of Metabolic Cross-Feeding between Bifidobacterium Adolescentis and Butyrate-Producing Anaerobes from the Human Gut. Appl. Environ. Microbiol. 2006, 72 (5), 3593–3599. https://doi.org/10.1128/AEM.72.5.3593-3599.2006.
	NCIMB 8809	+			Potato		Ryan, S. M.; Fitzgerald, G. F.; van Sinderen, D. Screening for and Identification of Starch-, Amylopectin-, and Pullulan-Degrading Activities in Bifidobacterial Strains. Appl. Environ. Microbiol. 2006, 72 (8), 5289–5296. https://doi.org/10.1128/AEM.00257-06.
B. bifidum	70/18		+		Potato		Belenguer, A.; Duncan, S. H.; Calder, A. G.; Holtrop, G.; Louis, P.; Lobley, G. E.; Flint, H. J. Two Routes of Metabolic Cross-Feeding between Bifidobacterium Adolescentis and Butyrate-Producing Anaerobes from the Human Gut. Appl. Environ. Microbiol. 2006, 72 (5), 3593–3599. https://doi.org/10.1128/AEM.72.5.3593-3599.2006.
	VTT E-001559			+	Hylon VII		Crittenden, R.; Laitila, A.; Forssell, P.; Mättö, J.; Saarela, M.; Mattila-Sandholm, T.; Myllärinen, P. Adhesion of Bifidobacteria to Granular Starch and Its Implications in Probiotic Technologies. Appl. Environ. Microbiol. 2001, 67 (8), 3469–3475. https://doi.org/10.1128/AEM.67.8.3469-3475.2001.
	JCM 7002	-			Potato		Ryan, S. M.; Fitzgerald, G. F.; van Sinderen, D. Screening for and Identification of Starch-, Amylopectin-, and Pullulan-Degrading Activities in Bifidobacterial Strains. Appl. Environ. Microbiol. 2006, 72 (8), 5289–5296. https://doi.org/10.1128/AEM.00257-06.
	JCM 7003	-			Potato		Ryan, S. M.; Fitzgerald, G. F.; van Sinderen, D. Screening for and Identification of Starch-, Amylopectin-, and Pullulan-Degrading Activities in Bifidobacterial Strains. Appl. Environ. Microbiol. 2006, 72 (8), 5289–5296. https://doi.org/10.1128/AEM.00257-06.
	NCIMB 8810	-			Potato		Ryan, S. M.; Fitzgerald, G. F.; van Sinderen, D. Screening for and Identification of Starch-, Amylopectin-, and Pullulan-Degrading Activities in Bifidobacterial Strains. Appl. Environ. Microbiol. 2006, 72 (8), 5289–5296. https://doi.org/10.1128/AEM.00257-06.
	CIP 64.65	-			Potato		Ryan, S. M.; Fitzgerald, G. F.; van Sinderen, D. Screening for and Identification of Starch-, Amylopectin-, and Pullulan-Degrading Activities in Bifidobacterial Strains. Appl. Environ. Microbiol. 2006, 72 (8), 5289–5296. https://doi.org/10.1128/AEM.00257-06.
	CCUG 17358	-			Potato		Ryan, S. M.; Fitzgerald, G. F.; van Sinderen, D. Screening for and Identification of Starch-, Amylopectin-, and Pullulan-Degrading Activities in Bifidobacterial Strains. Appl. Environ. Microbiol. 2006, 72 (8), 5289–5296. https://doi.org/10.1128/AEM.00257-06.
	IPLA 20015	-			Soluble potato		Rios-Covian, D.; Gueimonde, M.; Duncan, S. H.; Flint, H. J.; de los Reyes-Gavilan, C. G. Enhanced Butyrate Formation by Cross-Feeding between Faecalibacterium Prausnitzii and Bifidobacterium Adolescentis. FEMS Microbiol. Lett. 2015, 362 (21). https://doi.org/10.1093/femsle/fnv176.
B. breve	UCC 2003	+			Potato		Ryan, S. M.; Fitzgerald, G. F.; van Sinderen, D. Screening for and Identification of Starch-, Amylopectin-, and Pullulan-Degrading Activities in Bifidobacterial Strains. Appl. Environ. Microbiol. 2006, 72 (8), 5289–5296. https://doi.org/10.1128/AEM.00257-06.
	JCM 7019	+			Potato		Ryan, S. M.; Fitzgerald, G. F.; van Sinderen, D. Screening for and Identification of Starch-, Amylopectin-, and Pullulan-Degrading Activities in Bifidobacterial Strains. Appl. Environ. Microbiol. 2006, 72 (8), 5289–5296. https://doi.org/10.1128/AEM.00257-06.
	CCUG 43878	+			Potato		Ryan, S. M.; Fitzgerald, G. F.; van Sinderen, D. Screening for and Identification of Starch-, Amylopectin-, and Pullulan-Degrading Activities in Bifidobacterial Strains. Appl. Environ. Microbiol. 2006, 72 (8), 5289–5296. https://doi.org/10.1128/AEM.00257-06.
	CCUG 34405	+			Potato		Ryan, S. M.; Fitzgerald, G. F.; van Sinderen, D. Screening for and Identification of Starch-, Amylopectin-, and Pullulan-Degrading Activities in Bifidobacterial Strains. Appl. Environ. Microbiol. 2006, 72 (8), 5289–5296. https://doi.org/10.1128/AEM.00257-06.
	NCFB 2258	+			Potato		Ryan, S. M.; Fitzgerald, G. F.; van Sinderen, D. Screening for and Identification of Starch-, Amylopectin-, and Pullulan-Degrading Activities in Bifidobacterial Strains. Appl. Environ. Microbiol. 2006, 72 (8), 5289–5296. https://doi.org/10.1128/AEM.00257-06.
	ATCC 20213	+			Several, RS		Ze, X.; Duncan, S. H.; Louis, P.; Flint, H. J. Ruminococcus Bromii Is a Keystone Species for the Degradation of Resistant Starch in the Human Colon. ISME J. 2012, 6 (8), 1535–1543. https://doi.org/10.1038/ismej.2012.4
	DSM 20006	-			Soluble potato		Rios-Covian, D.; Gueimonde, M.; Duncan, S. H.; Flint, H. J.; de los Reyes-Gavilan, C. G. Enhanced Butyrate Formation by Cross-Feeding between Faecalibacterium Prausnitzii and Bifidobacterium Adolescentis. FEMS Microbiol. Lett. 2015, 362 (21). https://doi.org/10.1093/femsle/fnv176.
	DSM 20213		-		Potato		Belenguer, A.; Duncan, S. H.; Calder, A. G.; Holtrop, G.; Louis, P.; Lobley, G. E.; Flint, H. J. Two Routes of Metabolic Cross-Feeding between Bifidobacterium Adolescentis and Butyrate-Producing Anaerobes from the Human Gut. Appl. Environ. Microbiol. 2006, 72 (5), 3593–3599. https://doi.org/10.1128/AEM.72.5.3593-3599.2006.
B. dentium	NCFB 2243	+			Potato		Ryan, S. M.; Fitzgerald, G. F.; van Sinderen, D. Screening for and Identification of Starch-, Amylopectin-, and Pullulan-Degrading Activities in Bifidobacterial Strains. Appl. Environ. Microbiol. 2006, 72 (8), 5289–5296. https://doi.org/10.1128/AEM.00257-06.
B. globusum	JCM 5820	+			Potato		Ryan, S. M.; Fitzgerald, G. F.; van Sinderen, D. Screening for and Identification of Starch-, Amylopectin-, and Pullulan-Degrading Activities in Bifidobacterial Strains. Appl. Environ. Microbiol. 2006, 72 (8), 5289–5296. https://doi.org/10.1128/AEM.00257-06.
	JCM 7092	+			Potato		Ryan, S. M.; Fitzgerald, G. F.; van Sinderen, D. Screening for and Identification of Starch-, Amylopectin-, and Pullulan-Degrading Activities in Bifidobacterial Strains. Appl. Environ. Microbiol. 2006, 72 (8), 5289–5296. https://doi.org/10.1128/AEM.00257-06.
B. longum subsp. infantis	CCUG 45868	+			Potato		Ryan, S. M.; Fitzgerald, G. F.; van Sinderen, D. Screening for and Identification of Starch-, Amylopectin-, and Pullulan-Degrading Activities in Bifidobacterial Strains. Appl. Environ. Microbiol. 2006, 72 (8), 5289–5296. https://doi.org/10.1128/AEM.00257-06.
	20088		-		Potato		Belenguer, A.; Duncan, S. H.; Calder, A. G.; Holtrop, G.; Louis, P.; Lobley, G. E.; Flint, H. J. Two Routes of Metabolic Cross-Feeding between Bifidobacterium Adolescentis and Butyrate-Producing Anaerobes from the Human Gut. Appl. Environ. Microbiol. 2006, 72 (5), 3593–3599. https://doi.org/10.1128/AEM.72.5.3593-3599.2006.
B. pseudolongum	NCIMB 2244	+			Potato		Ryan, S. M.; Fitzgerald, G. F.; van Sinderen, D. Screening for and Identification of Starch-, Amylopectin-, and Pullulan-Degrading Activities in Bifidobacterial Strains. Appl. Environ. Microbiol. 2006, 72 (8), 5289–5296. https://doi.org/10.1128/AEM.00257-06.
	DSM 20095	+			Potato		Ryan, S. M.; Fitzgerald, G. F.; van Sinderen, D. Screening for and Identification of Starch-, Amylopectin-, and Pullulan-Degrading Activities in Bifidobacterial Strains. Appl. Environ. Microbiol. 2006, 72 (8), 5289–5296. https://doi.org/10.1128/AEM.00257-06.
	ATC 25526			+	Hylon VII		Crittenden, R.; Laitila, A.; Forssell, P.; Mättö, J.; Saarela, M.; Mattila-Sandholm, T.; Myllärinen, P. Adhesion of Bifidobacteria to Granular Starch and Its Implications in Probiotic Technologies. Appl. Environ. Microbiol. 2001, 67 (8), 3469–3475. https://doi.org/10.1128/AEM.67.8.3469-3475.2001.
B. pseudolongum subsp. globosum	DSM 20092	+			Potato		Ryan, S. M.; Fitzgerald, G. F.; van Sinderen, D. Screening for and Identification of Starch-, Amylopectin-, and Pullulan-Degrading Activities in Bifidobacterial Strains. Appl. Environ. Microbiol. 2006, 72 (8), 5289–5296. https://doi.org/10.1128/AEM.00257-06.
B. thermophilum	JCM 7027	+			Potato		Ryan, S. M.; Fitzgerald, G. F.; van Sinderen, D. Screening for and Identification of Starch-, Amylopectin-, and Pullulan-Degrading Activities in Bifidobacterial Strains. Appl. Environ. Microbiol. 2006, 72 (8), 5289–5296. https://doi.org/10.1128/AEM.00257-06.
B. angulatum	ATCC 27535			+	Hylon VII		Crittenden, R.; Laitila, A.; Forssell, P.; Mättö, J.; Saarela, M.; Mattila-Sandholm, T.; Myllärinen, P. Adhesion of Bifidobacteria to Granular Starch and Its Implications in Probiotic Technologies. Appl. Environ. Microbiol. 2001, 67 (8), 3469–3475. https://doi.org/10.1128/AEM.67.8.3469-3475.2001.
	DSM 20098		+		Potato		Belenguer, A.; Duncan, S. H.; Calder, A. G.; Holtrop, G.; Louis, P.; Lobley, G. E.; Flint, H. J. Two Routes of Metabolic Cross-Feeding between Bifidobacterium Adolescentis and Butyrate-Producing Anaerobes from the Human Gut. Appl. Environ. Microbiol. 2006, 72 (5), 3593–3599. https://doi.org/10.1128/AEM.72.5.3593-3599.2006.
B. infantis	CCUG 45868	+			Potato		Ryan, S. M.; Fitzgerald, G. F.; van Sinderen, D. Screening for and Identification of Starch-, Amylopectin-, and Pullulan-Degrading Activities in Bifidobacterial Strains. Appl. Environ. Microbiol. 2006, 72 (8), 5289–5296. https://doi.org/10.1128/AEM.00257-06.
B. infantis	CCUG 36569	-			Potato		Ryan, S. M.; Fitzgerald, G. F.; van Sinderen, D. Screening for and Identification of Starch-, Amylopectin-, and Pullulan-Degrading Activities in Bifidobacterial Strains. Appl. Environ. Microbiol. 2006, 72 (8), 5289–5296. https://doi.org/10.1128/AEM.00257-06.
B. infantis	NCDO 2205	-			Potato		Ryan, S. M.; Fitzgerald, G. F.; van Sinderen, D. Screening for and Identification of Starch-, Amylopectin-, and Pullulan-Degrading Activities in Bifidobacterial Strains. Appl. Environ. Microbiol. 2006, 72 (8), 5289–5296. https://doi.org/10.1128/AEM.00257-06.
Notes:
Crittendon, 2001	Only listed strains where 50% of cells adhered to starch
Ramsay, 2006	These R. inulinivorans are the same		A2-194	NCIMB 14030	DSM 16841
	These R. intestinalis are the same		L1-82	NCIMB 13810	DSM 14610
	These B. thetaiotaomicron are the same		5482	ATCC 29148	DSM 2079
Duranti, 2014	24 additional strains that utilize starch
